# Supplementary material for: Enhanced Leaching of Lepidolite by Acidophilic Microorganisms Under Mechanical Activation
Source: Microorganisms. 2025 Feb 13;13(2):415. doi: 10.3390/microorganisms13020415 (PMC11858582; doi:10.3390/microorganisms13020415)
Supplement: Supplementary file 1 [file microorganisms-13-00415-s001.zip]

Archive with 1 entries (1 files):
- microorganisms-3462615-supplementary.pdf
